# Supplementary material for: Integrated Evaluation of Urtica dioica Extract Assessing Physiochemical Analysis with Antioxidant, Antiviral, and Immunomodulatory Effects Against SARS-CoV-2
Source: Pharmaceuticals (Basel). 2026 Apr 28;19(5):693. doi: 10.3390/ph19050693 (PMC13209815; doi:10.3390/ph19050693)
Supplement: Supplementary file 1 [file pharmaceuticals-19-00693-s001.zip]

Archive with 1 entries (1 files):
- pharmaceuticals-4179782-supplementary.pdf
